# Supplementary material for: Direct neuronal infection of SARS-CoV-2 reveals cellular and molecular pathology of chemosensory impairment of COVID-19 patients
Source: Emerg Microbes Infect. 2022 Jan 27;11(1):406–11. doi: 10.1080/22221751.2021.2024095 (PMC8803065; doi:10.1080/22221751.2021.2024095)
Supplement: Supplemental Material [file TEMI_A_2024095_SM9752.zip]

Archive with 5 entries (5 files):
- TEMI 2024095_Suppl files/Supplementary_Information_vR2.0_cleancopy.docx
- TEMI 2024095_Suppl files/SupplementaryTable1.xlsx
- TEMI 2024095_Suppl files/SupplementaryTable2.xlsx
- TEMI 2024095_Suppl files/SupplementaryTable3.xlsx
- TEMI 2024095_Suppl files/SupplementaryTable4.xlsx
