# Supplementary material for: Direct neuronal infection of SARS-CoV-2 reveals cellular and molecular pathology of chemosensory impairment of COVID-19 patients
Source: Emerg Microbes Infect. 2022 Jan 27;11(1):406–11. doi: 10.1080/22221751.2021.2024095 (PMC8803065; doi:10.1080/22221751.2021.2024095)
Supplement: Supplemental Material [file TEMI_A_2024095_SM9752.zip › TEMI 2024095_Suppl files/SupplementaryTable1.xlsx]

## Sheet: Sheet1
Supplemental Table 1. Re-analysis of single cell RNA sequencing
Filtered number with low quality genes and cells
	Patient 1	Patient 2	Patient 3	Patient 4
Genes	21418	22944	24381	22941
Cells	2634	10809	5266	11962
Number of cells with more than 0 expression for each gene
	ACE2	Median of all genes	Mean of all genes	SD
Patient 1	13	45	144.2	278.5
Patient 2	5	152	549.1	1143.1
Patient 3	5	76	301.4	563.1
Patient 4	15	124	422.3	947.3
Total expression of all cells for each gene
	ACE2	Median of all genes	Mean of all genes	SD
	17.1	62.1	244.3	691.9
Patient 2	5.3	203.2	926.4	2847.07
Patient 3	8.2	89.5	442.6	1251.9
Patient 4	23.115	181.9	793.3	2737
Median expression of all genes in each cell cluster of patient 1
cluster	Cell number	all genes	ACE2
1	437	0.0064	0.0078
2	430	0.0198	0.015
3	317	0.0216	0.0058
4	274	0.0187	0.0065
5	250	0.0147	0
6	197	0.0092	0
7	139	0.0184	0
8	134	0	0
9	111	0.02553	0.0142
10	83	0.0098	0
11	77	0	0
12	70	0	0.0274
13	63	0	0
14	52	0	0
Median expression of all genes in each cell cluster of patient 2
cluster	Cell number	all genes	ACE2
1	1983	0.0048	0
2	1855	0.0127	0
3	1219	0.0111	0
4	744	0.015	0.0052
5	724	0.0111	0
6	691	0.013	0.002
7	627	0.0093	0
8	548	0.012	0
9	535	0.0065	0
10	385	0.0174	0
11	354	0.0042	0
12	336	0.0121	0
13	319	0.0058	0
14	213	0.0136	0
15	179	0.0049	0
16	78	0.0193	0
17	19	0	0
Median expression of all genes in each cell cluster of patient 3
cluster	Cell number	all genes	ACE2
1	690	0.0055	0.0019
2	666	0.0097	0
3	521	0.0075	0.0114
4	488	0.0152	0
5	405	0.0121	0
6	381	0.01	0
7	379	0.0089	0
8	330	0.0047	0
9	288	0.0038	0
10	186	0	0
11	176	0.0077	0
12	173	0.0142	0.0051
13	160	0	0
14	119	0	0
15	91	0	0
16	87	0	0
17	64	0	0
18	62	0	0
Median expression of all genes in each cell cluster of patient 3
cluster	Cell number	all genes	ACE2
1	3294	0.0071	0.0011
2	2145	0.0133	0.003
3	1695	0.0078	0.0028
4	799	0.01	0
5	777	0.0192	0.0012
6	669	0.02	0.0048
7	465	0.0096	0.0048
8	457	0.0022	0
9	383	0.0117	0.0045
10	236	0.0048	0
11	222	0.0154	0
12	208	0.0169	0
13	145	0	0
14	128	0	0
15	128	0	0
16	112	0.0112	0
17	99	0	0
