# Supplementary material for: Direct neuronal infection of SARS-CoV-2 reveals cellular and molecular pathology of chemosensory impairment of COVID-19 patients
Source: Emerg Microbes Infect. 2022 Jan 27;11(1):406–11. doi: 10.1080/22221751.2021.2024095 (PMC8803065; doi:10.1080/22221751.2021.2024095)
Supplement: Supplemental Material [file TEMI_A_2024095_SM9752.zip › TEMI 2024095_Suppl files/SupplementaryTable2.xlsx]

## Sheet: Sheet1
Supplemental Table 2. Gene ontology analysis for upregulated genes by DAVID
Categoty	Term	P value	Fold Enrichment
Biological Process	GO:0006334~nucleosome assembly	2.92974e-32	10.9525
	GO:0000183~chromatin silencing	3.92815e-22	18.0224
	GO:0045814~negative regulation of gene expression, epigenetic	2.32881e-21	14.549
	GO:0032200~telomere organization	5.54464e-21	21.3296
	GO:0045815~positive regulation of gene expression, epigenetic	1.53369e-17	11.2442
	GO:0006335~DNA replication-dependent nucleosome assembly	1.7226e-17	17.0496
	GO:0051290~protein heterotetramerization	5.82408e-15	12.9902
	GO:0031047~gene silencing by RNA	1.26025e-12	6.55361
	GO:0016233~telomere capping	1.40519e-12	17.132
	GO:0044267~cellular protein metabolic process	3.5612e-11	5.90797
	GO:0045653~negative regulation of megakaryocyte differentiation	4.77802e-11	18.5231
	GO:0006336~DNA replication-independent nucleosome assembly	2.20906e-10	13.9894
	GO:0006342~chromatin silencing	1.29367e-09	9.42992
	GO:1904837~beta-catenin-TCF complex assembly	8.72672e-09	9.16363
	GO:0006352~DNA-templated transcription, initiation	1.27317e-08	10.1035
	GO:0098609~cell-cell adhesion	9.3394e-08	3.24356
	GO:0000122~negative regulation of transcription from RNA polymerase II promoter	2.20221e-07	2.18909
	GO:0060968~regulation of gene silencing	4.9831e-07	19.2885
	GO:0006303~double-strand break repair via nonhomologous end joining	8.32608e-07	6.25454
	GO:0034080~CENP-A containing nucleosome assembly	9.95678e-07	7.75384
	GO:0010941~regulation of cell death	1.49076e-05	16.533
	GO:0000184~nuclear-transcribed mRNA catabolic process, nonsense-mediated decay	3.69906e-05	3.82065
	GO:0006413~translational initiation	0.000172471	3.31866
	GO:0006614~SRP-dependent cotranslational protein targeting to membrane	0.000260582	3.86942
	GO:0006412~translation	0.000285748	2.51589
	GO:1901029~negative regulation of mitochondrial outer membrane permeabilization involved in apoptotic signaling pathway	0.00112602	17.3203
	GO:0030182~neuron differentiation	0.00113551	3.50963
	GO:0006369~termination of RNA polymerase II transcription	0.00114915	4.26241
	GO:0002227~innate immune response in mucosa	0.00116968	7.27451
	GO:0031124~mRNA 3'-end processing	0.00118233	4.84968
	GO:0045597~positive regulation of cell differentiation	0.00120964	5.73441
	GO:0043388~positive regulation of DNA binding	0.00199466	6.4951
	GO:0006405~RNA export from nucleus	0.00208558	4.4088
	GO:0045892~negative regulation of transcriptionDNA-templated	0.0023416	1.82227
	GO:0051412~response to corticosterone	0.00246392	8.41957
	GO:0019731~antibacterial humoral response	0.00302479	4.82212
	GO:0036515~serotonergic neuron axon guidance	0.00317687	30.3105
	GO:0036514~dopaminergic neuron axon guidance	0.00317687	30.3105
	GO:0042668~auditory receptor cell fate determination	0.00317687	30.3105
	GO:0090084~negative regulation of inclusion body assembly	0.00358525	12.1242
	GO:0019083~viral transcription	0.00387612	2.97692
	GO:0006096~glycolytic process	0.00480264	5.34891
	GO:0006364~rRNA processing	0.00499343	2.2662
	GO:0006406~mRNA export from nucleus	0.00570435	3.03105
	GO:0070370~cellular heat acclimation	0.00621511	22.7329
	GO:0000398~mRNA splicingvia spliceosome	0.00695477	2.18454
	GO:0000381~regulation of alternative mRNA splicingvia spliceosome	0.0077802	4.78586
	GO:0007596~blood coagulation	0.0080215	2.30623
	GO:0045668~negative regulation of osteoblast differentiation	0.0086882	4.66315
	GO:0061621~canonical glycolysis	0.00977873	5.82894
	GO:0045665~negative regulation of neuron differentiation	0.00999613	3.78881
	GO:1904938~planar cell polarity pathway involved in axon guidance	0.0101332	18.1863
	GO:0007584~response to nutrient	0.0108523	3.27681
	GO:0008284~positive regulation of cell proliferation	0.0119333	1.69114
	GO:0080182~histone H3-K4 trimethylation	0.0120269	8.08279
	GO:0016339~calcium-dependent cell-cell adhesion via plasma membrane cell adhesion molecules	0.0127186	5.41258
	GO:0043433~negative regulation of sequence-specific DNA binding transcription factor activity	0.0138141	3.53622
	GO:0043434~response to peptide hormone	0.0143369	4.13325
	GO:0016241~regulation of macroautophagy	0.0143369	4.13325
	GO:0006094~gluconeogenesis	0.0143369	4.13325
	GO:0060412~ventricular septum morphogenesis	0.0143782	5.22594
	GO:0060028~convergent extension involved in axis elongation	0.0148699	15.1552
	GO:0098532~histone H3-K27 trimethylation	0.0148699	15.1552
	GO:0045944~positive regulation of transcription from RNA polymerase II promoter	0.0153587	1.42129
	GO:0006977~DNA damage responsesignal transduction by p53 class mediator resulting in cell cycle arrest	0.0160607	3.42215
	GO:0051591~response to cAMP	0.0171567	3.95354
	GO:0042771~intrinsic apoptotic signaling pathway in response to DNA damage by p53 class mediator	0.0171567	4.88879
	GO:0030513~positive regulation of BMP signaling pathway	0.018093	4.88879
	GO:0035019~somatic stem cell population maintenance	0.0198846	3.2642
	GO:0036342~post-anal tail morphogenesis	0.0200513	6.73566
	GO:0006366~transcription from RNA polymerase II promoter	0.0203525	1.59529
	GO:0021762~substantia nigra development	0.0220376	3.71149
	GO:0008285~negative regulation of cell proliferation	0.0225806	1.68391
	GO:0001764~neuron migration	0.0226073	2.59804
	GO:0000028~ribosomal small subunit assembly	0.0232408	6.38115
	GO:0007420~brain development	0.0236705	2.07387
	GO:0016584~nucleosome positioning	0.0265708	11.3664
	GO:0007265~Ras protein signal transduction	0.0275539	3.03105
	GO:0007017~microtubule-based process	0.0298018	4.20979
	GO:0034605~cellular response to heat	0.0325729	4.09601
	GO:0006596~polyamine biosynthetic process	0.0334275	10.1035
	GO:0061549~sympathetic ganglion development	0.0334275	10.1035
	GO:0032465~regulation of cytokinesis	0.034355	5.51099
	GO:0050821~protein stabilization	0.0359956	2.22871
	GO:0000086~G2/M transition of mitotic cell cycle	0.0374545	2.21244
	GO:0007411~axon guidance	0.0377709	2.09695
	GO:0017148~negative regulation of translation	0.0417486	3.13557
	GO:0007088~regulation of mitotic nuclear division	0.0430335	5.05174
	GO:0006986~response to unfolded protein	0.0486206	3.60839
	GO:0060213~positive regulation of nuclear-transcribed mRNA poly(A) tail shortening	0.0489054	8.26649
Cellular Component	GO:0000786~nucleosome	1.34326e-48	16.8585
	GO:0000788~nuclear nucleosome	2.01018e-20	15.847
	GO:0000228~nuclear chromosome	2.40501e-18	13.156
	GO:0005634~nucleus	2.73311e-18	1.5686
	GO:0005654~nucleoplasm	1.23347e-17	1.90118
	GO:0000784~nuclear chromosometelomeric region	4.54196e-15	6.82638
	GO:0070062~extracellular exosome	7.33175e-13	1.74762
	GO:0000790~nuclear chromatin	1.98624e-07	3.77699
	GO:0043209~myelin sheath	3.212e-07	4.17025
	GO:0005913~cell-cell adherens junction	4.32703e-06	2.74746
	GO:0000785~chromatin	2.21237e-05	4.62945
	GO:0031012~extracellular matrix	6.94063e-05	2.56978
	GO:0005737~cytoplasm	0.000449232	1.226
	GO:0005829~cytosol	0.00132785	1.28114
	GO:0030424~axon	0.00186244	2.42701
	GO:0005840~ribosome	0.00233869	2.67298
	GO:0016020~membrane	0.0037683	1.32538
	GO:0005720~nuclear heterochromatin	0.00453468	7.20316
	GO:0035145~exon-exon junction complex	0.00453468	7.20316
	GO:0022625~cytosolic large ribosomal subunit	0.00546157	3.7287
	GO:0043234~protein complex	0.00604786	1.84625
	GO:0005925~focal adhesion	0.00655354	1.86435
	GO:0005719~nuclear euchromatin	0.00961123	5.86924
	GO:0030426~growth cone	0.0110926	2.73223
	GO:0072357~PTW/PP1 phosphatase complex	0.0187216	13.5831
	GO:0030529~intracellular ribonucleoprotein complex	0.0282658	2.33043
	GO:0022626~cytosolic ribosome	0.0376899	9.50817
	GO:0005743~mitochondrial inner membrane	0.0405012	1.5811
	GO:0005667~transcription factor complex	0.0423804	1.97061
	GO:0031982~vesicle	0.0495326	2.22848
Molecular Function	GO:0046982~protein heterodimerization activity	7.1948e-21	4.07754
	GO:0042393~histone binding	1.40715e-13	6.51737
	GO:0044822~poly(A) RNA binding	2.72145e-13	2.3295
	GO:0003677~DNA binding	6.34332e-11	1.9182
	GO:0005515~protein binding	1.72519e-10	1.2532
	GO:0031492~nucleosomal DNA binding	1.91813e-07	7.97779
	GO:0098641~cadherin binding involved in cell-cell adhesion	1.06113e-06	2.9527
	GO:0019904~protein domain specific binding	1.64025e-05	3.08756
	GO:0003735~structural constituent of ribosome	0.000373096	2.61734
	GO:0008134~transcription factor binding	0.0010926	2.26131
	GO:0031625~ubiquitin protein ligase binding	0.00124064	2.23767
	GO:0031490~chromatin DNA binding	0.00270236	4.21814
	GO:0043565~sequence-specific DNA binding	0.00347012	1.77113
	GO:0001077~transcriptional activator activityRNA polymerase II core promoter proximal region sequence-specific binding	1.93622	2.20291
	GO:0003682~chromatin binding	0.00492081	1.87713
	GO:0001105~RNA polymerase II transcription coactivator activity	0.00668916	4.95917
	GO:0019899~enzyme binding	0.00672497	1.92856
	GO:0003723~RNA binding	0.00743415	1.67723
	GO:0003700~transcription factor activitysequence-specific DNA binding	0.00946087	1.46384
	GO:0003924~GTPase activity	0.0101304	2.09104
	GO:0000979~RNA polymerase II core promoter sequence-specific DNA binding	0.010434	3.75563
	GO:0001078~transcriptional repressor activityRNA polymerase II core promoter proximal region sequence-specific binding	0.0104747	2.75509
	GO:0031072~heat shock protein binding	0.0114308	4.36879
	GO:0005525~GTP binding	0.0151623	1.75207
	GO:0043274~phospholipase binding	0.0195861	6.79589
	GO:0008080~N-acetyltransferase activity	0.0335863	5.56028
	GO:0003714~transcription corepressor activity	0.034731	1.95842
	GO:0004861~cyclin-dependent protein serine/threonine kinase inhibitor activity	0.0481254	8.34042
	GO:0051087~chaperone binding	0.0489194	2.64285
