# Supplementary material for: Direct neuronal infection of SARS-CoV-2 reveals cellular and molecular pathology of chemosensory impairment of COVID-19 patients
Source: Emerg Microbes Infect. 2022 Jan 27;11(1):406–11. doi: 10.1080/22221751.2021.2024095 (PMC8803065; doi:10.1080/22221751.2021.2024095)
Supplement: Supplemental Material [file TEMI_A_2024095_SM9752.zip › TEMI 2024095_Suppl files/SupplementaryTable3.xlsx]

## Sheet: Sheet1
Supplemental Table 3. Gene ontology analysis for down-regulated genes by DAVID
Categoty	Term	P value	Fold Enrichment
Biological Process	GO:0006412~translation	0.00114452	5.88102
	GO:0000184~nuclear-transcribed mRNA catabolic process, nonsense-mediated decay	0.00228391	8.93096
	GO:0030307~positive regulation of cell growth	0.00701444	10.1218
	GO:0070125~mitochondrial translational elongation	0.00724707	10.0027
	GO:0006614~SRP-dependent cotranslational protein targeting to membrane	0.00954723	9.04498
	GO:0019083~viral transcription	0.0152991	7.59132
	GO:0006413~translational initiation	0.0259255	6.20604
Cellular Component	GO:0005840~ribosome	0.000183544	8.35306
	GO:0022627~cytosolic small ribosomal subunit	0.0239729	12.3804
	GO:0005762~mitochondrial large ribosomal subunit	0.0239729	12.3804
Molecular Function	GO:0003735~structural constituent of ribosome	0.000890696	6.18935
	GO:0003723~RNA binding	0.020272	2.8708
	GO:0044212~transcription regulatory region DNA binding	0.0225667	4.60776
	GO:0003677~DNA binding	0.0394604	1.75888
