# Supplementary material for: Direct neuronal infection of SARS-CoV-2 reveals cellular and molecular pathology of chemosensory impairment of COVID-19 patients
Source: Emerg Microbes Infect. 2022 Jan 27;11(1):406–11. doi: 10.1080/22221751.2021.2024095 (PMC8803065; doi:10.1080/22221751.2021.2024095)
Supplement: Supplemental Material [file TEMI_A_2024095_SM9752.zip › TEMI 2024095_Suppl files/SupplementaryTable4.xlsx]

## Sheet: Sheet1
Supplemental Table 4. List of quantitative PCR primers
Gene	Forward primer	Reverse primer
ACE2	GGACCCAGGAAATGTTCAGA	GGCTGCAGAAAGTGACATGA
BACE1	TTTGTGGAGATGGTGGACAA	TACACACCCTTTCGGAGGTC
BRD2	ATACGGGTGTGCCTTTGGG	GGGCTTCTAGGGGGTCTGTA
BRN3A	CTCCCTGAGCACAAGTACCC	GCTGTTCATCGTGTGGTACG
BTG1	CCATGCAAGGGATCGGGTTA	AAGCCTGAACAGCTCCTGAC
BUB3	GAACATGGGTTACGTGCAGC	TGCCACTCGGCCTTCAATAG
CELSR2	GCTATACCTGCGAGTGTCCC	CAAAAGGGTTGTCACAGCGG
CELSR3	ACATGCCTTCCTCCCCCTAT	CAGGTGAATGACCCCTCCAC
CXCR4	AGCGTCTCAGTGCCCTTTTG	ATCTGCCTCACTGACGTTGG
DBN1	GCTTACGAGGAGGTGATCCG	ATGAAAGGGCAGTACGGACG
EGR1	CCCCGACTACCTGTTTCCAC	CTGTCATGTCCGAAAGCCCT
ENC1	GCTGTGTCAGCATTTGCAGG	GGGCAGCTGGAGGAAATCTT
FKBP8	GAACGGGCTGTTGAGGAAGA	GGATGTATGGGCTCCTGCTG
FLRT3	TCTCGTCTTCCTGGGTTCTGA	AAATGAAACCCGCATCGCAG
FOXD3	GACATGTTCGACAACGGCAG	CTGTAAGCGCCGAAGCTCTG
GADD45GIP1	CAGCCTACTAGGTGTGGCG	GTAACGCGCGAACTGCTTAG
HKU-ORF1b-nsp14	TGGGGYTTTACRGGTAACCT	AACRCGCTTAACAAAGCACTC
HMGA1	TTTTAAGCTCCCCTGAGCCG	AAGCCCAGAGAGCAATGTCC
HNRNPK	GTTTTCTGTCTAGCTCCGACC	CGCGACGGTCATCAAACATC
HSPA1A	AGCTGGAGCAGGTGTGTAAC	CAGCAATCTTGGAAAGGCCC
HSPA1B	TCAGGCCCTACCATTGAGGA	CCTTGAGTCCCAACAGTCCA
JUN	CAGCCAGGTCGGCAGTATAG	GGACTCTGCCACTTGTCTCC
KDM6B	AAAATCCAACTGCGCCACTG	GCCTCCTCACTATCGTGCTC
MOAP1	GCCCTTTGTCGTTTCTGTGC	TTGTCTGTCCCCTCAGAGCA
OMP	CAAGGAGGACTCGGATGCCATA	TCGCCAAAGGTGACGAGGAAGT
PHF1	GAGCACTCACCAGGGCAG	TAGGAAGACCTGGGGATGGG
PIM1	TTCATCACGGAAAGGGGAGC	GGCCCCTGATGATCTCTTCG
PPIF	TTACACTGAAGCACGTGGGG	GCCATCCAACCAGTCTGTCTT
PRPH	CATCCCTTCCTGGCTTAT	ATTGGCTTCTTATCGGGACA
RAD21	ACCTGCCTGAGGAAAATCGG	TGGTTCAACGGGATCCACTG
RDRP COVID-19	ACGCTCAAAGCTACTGAGGAGAC	GGTCTAGGTTTACCAACTTCCC
RHOB	AGTAAGGACGAGTTCCCCGA	GGTGAAGGGCGAACATCTGA
RNF41	GGAGGAGGGATGGTGGTAGA	GACCGTCACAACACTACGGT
RPL13	CTTTCCGCTCGGCTGTTTTC	GGACTCCGTGGACTTGTTCC
RPLP1	CCCTCATTCTGCACGACGAT	GGCTCAACATTTACACCGGC
RPS15	GAGGATCCGGCAAGATGGCA	CAGGTGCGTCTTCACCACTT
N	CAATGCTGCAATCGTGCTAC	GTTGCGACTACGTGATGAGG
S	GCTGGTGCTGCAGCTTATTA	AGGGTCAAGTGCACAGTCTA
SOCS3	TCTGTCGGAAGACCGTCAAC	TAAAGCGGGGCATCGTACTG
SOX10	CTCACTGCCCTGATGACCCA	CTCACTGCCCTGATGACCCA
TAS2R31	AATGTCTGGGCAGTAACCGGC	GGGTCAGAGTGAAGGGCACTA
TIMM13	TCACCCTGTTGGGGAGAGAA	CAGCCGTTTATTGGGCAACC
TMPRSS2	CCTCTAACTGGTGTGATGGCGT	TGCCAGGACTTCCTCTGAGATG
